# Supplementary material for: Clinical Effectiveness of Restorative Materials for the Restoration of Carious Primary Teeth: An Umbrella Review
Source: J Clin Med. 2022 Jun 17;11(12):3490. doi: 10.3390/jcm11123490 (PMC9225564; doi:10.3390/jcm11123490)
Supplement: Supplementary file 1 [file jcm-11-03490-s001.zip]

Archive with 2 entries (2 files):
- Supplementary Table S1_Search Strategy.pdf
- Supplementary Tables S2 and S3.pdf
